# Supplementary material for: Ultrasound-Mediated Drug Diffusion, Uptake, and Cytotoxicity in a Glioblastoma 3D Tumour Sphere Model
Source: Cells. 2025 Jun 11;14(12):886. doi: 10.3390/cells14120886 (PMC12191014; doi:10.3390/cells14120886)
Supplement: Supplementary file 1 [file cells-14-00886-s001.zip]

Archive with 1 entries (1 files):
- cells-3616389-supplementary.pdf
